# Supplementary material for: A synthetic angiotensin II/ACE2-based hormone shunt controlling experimental hypertension
Source: Nat Commun. 2026 Apr 11;17:5116. doi: 10.1038/s41467-026-71796-z (PMC13247273; doi:10.1038/s41467-026-71796-z)
Supplement: Supplementary file 5 — Supplementary Data 2 [file 41467_2026_71796_MOESM5_ESM.zip]

Archive with 4 entries (4 files):
- pgu52-bb6-blastimruby-hat1r.gb
- __MACOSX/._pgu52-bb6-blastimruby-hat1r.gb
- pgu139-bb6-puroypet-pyl1-sace2-fc-p2a-seap.gb
- __MACOSX/._pgu139-bb6-puroypet-pyl1-sace2-fc-p2a-seap.gb
