# Supplementary material for: A synthetic angiotensin II/ACE2-based hormone shunt controlling experimental hypertension
Source: Nat Commun. 2026 Apr 11;17:5116. doi: 10.1038/s41467-026-71796-z (PMC13247273; doi:10.1038/s41467-026-71796-z)
Supplement: Supplementary file 5 — Supplementary Data 2 [file 41467_2026_71796_MOESM5_ESM.zip › pgu52-bb6-blastimruby-hat1r.gb]

LOCUS       pGU52_-_BB6_(blasti/mru 9855 bp ds-DNA     circular     01-JUN-2023
DEFINITION  .
FEATURES             Location/Qualifiers
     misc_feature    complement(1..997)
                     /label="AmpR"
                     /ApEinfo_revcolor="#ffef86"
                     /ApEinfo_fwdcolor="#ffef86"
     misc_feature    797..1796
                     /label="AmpStartSequence"
                     /ApEinfo_revcolor="#c6c9d1"
                     /ApEinfo_fwdcolor="#c6c9d1"
     misc_feature    complement(985..1007)
                     /label="P2 (BglII overhang)"
                     /ApEinfo_revcolor="#c6c9d1"
                     /ApEinfo_fwdcolor="#c6c9d1"
     misc_feature    1022..1055
                     /label="SB-Lo (left outer binding site)"
                     /ApEinfo_revcolor="#f58a5e"
                     /ApEinfo_fwdcolor="#f58a5e"
     misc_feature    1022..1252
                     /label="sleeping beauty transposon site"
                     /ApEinfo_revcolor="#f58a5e"
                     /ApEinfo_fwdcolor="#f58a5e"
     misc_feature    1220..1252
                     /label="SB-Li (left inner binding site)"
                     /ApEinfo_revcolor="#f58a5e"
                     /ApEinfo_fwdcolor="#f58a5e"
     misc_feature    1249..1254
                     /label="ITR-flanking"
                     /ApEinfo_revcolor="#c7b0e3"
                     /ApEinfo_fwdcolor="#c7b0e3"
     misc_feature    1249..1305
                     /label="insulator (CTFC)"
                     /ApEinfo_revcolor="#c6c9d1"
                     /ApEinfo_fwdcolor="#c6c9d1"
     misc_feature    1255..1295
                     /label="ITR"
                     /ApEinfo_revcolor="#d59687"
                     /ApEinfo_fwdcolor="#d59687"
     misc_feature    1296..1305
                     /label="ITR-flanking"
                     /ApEinfo_revcolor="#f8d3a9"
                     /ApEinfo_fwdcolor="#f8d3a9"
     CDS             1358..2161
                     /label="NeoR/KanR"
                     /ApEinfo_revcolor="#b7e6d7"
                     /ApEinfo_fwdcolor="#b7e6d7"
                     /note="gene: aph(3')-II (or nptII) codon_start: 1 product: aminoglycoside phosphotransferase from Tn5 note: confers resistance to neomycin, kanamycin, and G418 (Geneticin®) translation: MGSAIEQDGLHAGSPAAWVERLFGYDWAQQTIGCSDAAVFRLSAQGRPVLFVKTDLSGALNELQDEAARLSWLATTGVPCAAVLDVVTEAGRDWLLLGEVPGQDLLSSHLAPAEKVSIMADAMRRLHTLDPATCPFDHQAKHRIERARTRMEAGLVDQDDLDEEHQGLAPAELFARLKARMPDGDDLVVTHGDACLPNIMVENGRFSGFIDCGRLGVADRYQDIALATRDIAEELGGEWADRFLVLYGIAAPDSQRIAFYRLLDEFF* transl_table: 1"
     polyA_signal    2168..2216
                     /label="HSV TK poly(A) signal"
                     /ApEinfo_revcolor="#b4abac"
                     /ApEinfo_fwdcolor="#b4abac"
                     /note="note: herpes simplex virus thymidine kinase polyadenylation signal (Cole and Stacy, 1985)"
     enhancer        2226..2605
                     /label="CMV enhancer"
                     /ApEinfo_revcolor="#c6c9d1"
                     /ApEinfo_fwdcolor="#c6c9d1"
                     /note="note: human cytomegalovirus immediate early enhancer"
     promoter        2607..2882
                     /label="chicken β-actin promoter"
                     /ApEinfo_revcolor="#c6c9d1"
                     /ApEinfo_fwdcolor="#c6c9d1"
     intron          2883..3895
                     /label="chimeric intron"
                     /ApEinfo_revcolor="#a187be"
                     /ApEinfo_fwdcolor="#a187be"
                     /note="note: chimera between introns from chicken β-actin and rabbit β-globin"
     CDS             3707..5779
                     /label="Translation 3707-5779"
                     /translation="MGGEGLRASPRRRPLLPLQPRGCPRGDGCLRGGRGRAGFGFWRVTGGSRASANHVHAFFFFLQLLGNVLVIVLSHHFGKEFTMYPYDVPDYAILNSSTEDGIKRIQDDCPKAGRHNYIFVMIPTLYSIIFVVGIFGNSLVVIVIYFYMKLKTVASVFLLNLALADLCFLLTLPLWAVYTAMEYRWPFGNYLCKIASASVSFNLYASVFLLTCLSIDRYLAIVHPMKSRLRRTMLVAKVTCIIIWLLAGLASLPAIIHRNVFFIENTNITVCAFHYESQNSTLPIGLGLTKNILGFLFPFLIILTSYTLIWKALKKAYEIQKNKPRNDDIFKIIMAIVLFFFFSWIPHQIFTFLDVLIQLGIIRDCRIADIVDTAMPITICIAYFNNCLNPLFYGFLGKKFKRYFLQLLKYIPPKAKSHSNLSTKMSTLSYRPSDNVSSSTKKPAPCFEVECGRMVSKGEELFTGVVPILVELDGDVNGHKFSVSGEGEGDATYGKLTLKLICTTGKLPVPWPTLVTTLGYGLQCFARYPDHMKQHDFFKSAMPEGYVQERTIFFKDDGNYKTRAEVKFEGDTLVNRIELKGIDFKEDGNILGHKLEYNYNSHNVYITADKQKNGIKANFKIRHNIEDGGVQLADHYQQNTPIGDGPVLLPDNHYLSYQSALSKDPNEKRDHMVLLEFVTAAGITLGMDEL*"
     CDS             3956..3982
                     /label="HA"
                     /ApEinfo_revcolor="#ff9ccd"
                     /ApEinfo_fwdcolor="#ff9ccd"
                     /note="codon_start: 1 product: HA (human influenza hemagglutinin) epitope tag translation: YPYDVPDYA transl_table: 1"
     misc_feature    3983..5056
                     /label="hAT1R"
                     /ApEinfo_revcolor="#85dae9"
                     /ApEinfo_fwdcolor="#85dae9"
     CDS             5066..5068
                     /label="VN173"
                     /ApEinfo_revcolor="#b1ff67"
                     /ApEinfo_fwdcolor="#b1ff67"
                     /note="codon_start: 1 product: N-terminal fragment of mVenus for use in bimolecular fluorescence complementation (BiFC) (Kodama and Hu, 2010) translation: M,V,SKGEELFTGVVPILVELDGDVNGHKFSVSGEGEGDATYGKLTLKLICTTGKLPVPWPTLVTTLGYGLQCFARYPDHMKQHDFFKSAMPEGYVQERTIFFKDDGNYKTRAEVKFEGDTLVNRIELKGIDFKEDGNILGHKLEYNYNSHNVYITADKQKNGIKANFKIRHNIE transl_table: 1"
     CDS             5069..5071
                     /label="VN173"
                     /ApEinfo_revcolor="#b1ff67"
                     /ApEinfo_fwdcolor="#b1ff67"
                     /note="codon_start: 1 product: N-terminal fragment of mVenus for use in bimolecular fluorescence complementation (BiFC) (Kodama and Hu, 2010) translation: M,V,SKGEELFTGVVPILVELDGDVNGHKFSVSGEGEGDATYGKLTLKLICTTGKLPVPWPTLVTTLGYGLQCFARYPDHMKQHDFFKSAMPEGYVQERTIFFKDDGNYKTRAEVKFEGDTLVNRIELKGIDFKEDGNILGHKLEYNYNSHNVYITADKQKNGIKANFKIRHNIE transl_table: 1"
     CDS             5072..5584
                     /label="VN173"
                     /ApEinfo_revcolor="#b1ff67"
                     /ApEinfo_fwdcolor="#b1ff67"
                     /note="codon_start: 1 product: N-terminal fragment of mVenus for use in bimolecular fluorescence complementation (BiFC) (Kodama and Hu, 2010) translation: M,V,SKGEELFTGVVPILVELDGDVNGHKFSVSGEGEGDATYGKLTLKLICTTGKLPVPWPTLVTTLGYGLQCFARYPDHMKQHDFFKSAMPEGYVQERTIFFKDDGNYKTRAEVKFEGDTLVNRIELKGIDFKEDGNILGHKLEYNYNSHNVYITADKQKNGIKANFKIRHNIE transl_table: 1"
     misc_feature    complement(5297..6296)
                     /label="BghRevSequence"
                     /ApEinfo_revcolor="#c6c9d1"
                     /ApEinfo_fwdcolor="#c6c9d1"
     polyA_signal    5846..5901
                     /label="β-globin poly(A) signal"
                     /ApEinfo_revcolor="#b4abac"
                     /ApEinfo_fwdcolor="#b4abac"
                     /note="note: rabbit β-globin polyadenylation signal (Gil and Proudfoot, 1987)"
     misc_feature    6245..6266
                     /label="BB3 MCS"
                     /ApEinfo_revcolor="#b4abac"
                     /ApEinfo_fwdcolor="#b4abac"
     misc_feature    6282..6509
                     /label="bGH polyA"
                     /ApEinfo_revcolor="#d59687"
                     /ApEinfo_fwdcolor="#d59687"
     misc_feature    6535..6538
                     /label="MluI overhang"
                     /ApEinfo_revcolor="#c6c9d1"
                     /ApEinfo_fwdcolor="#c6c9d1"
     misc_feature    6560..6563
                     /label="HindIII overhang"
                     /ApEinfo_revcolor="#c6c9d1"
                     /ApEinfo_fwdcolor="#c6c9d1"
     misc_feature    6564..6654
                     /label="p36"
                     /ApEinfo_revcolor="#c6c9d1"
                     /ApEinfo_fwdcolor="#c6c9d1"
     promoter        6706..7317
                     /label="RPBSA"
                     /ApEinfo_revcolor="#c0042c"
                     /ApEinfo_fwdcolor="#c0042c"
     misc_feature    7324..7324
                     /label="Promoter Region"
                     /ApEinfo_revcolor="#c7b0e3"
                     /ApEinfo_fwdcolor="#c7b0e3"
     misc_feature    7337..7342
                     /label="Kozak+ATG"
                     /ApEinfo_revcolor="#ffef86"
                     /ApEinfo_fwdcolor="#ffef86"
     misc_feature    7361..7744
                     /label="BlastR"
                     /ApEinfo_revcolor="#84b0dc"
                     /ApEinfo_fwdcolor="#84b0dc"
     misc_feature    7748..7829
                     /label="p2a"
                     /ApEinfo_revcolor="#b1ff67"
                     /ApEinfo_fwdcolor="#b1ff67"
     misc_feature    7862..8587
                     /label="mRuby2"
                     /ApEinfo_revcolor="#ff9ccd"
                     /ApEinfo_fwdcolor="#ff9ccd"
     misc_feature    8614..8617
                     /label="HindIII overhang"
                     /ApEinfo_revcolor="#c6c9d1"
                     /ApEinfo_fwdcolor="#c6c9d1"
     misc_feature    8618..8708
                     /label="p9"
                     /ApEinfo_revcolor="#faac61"
                     /ApEinfo_fwdcolor="#faac61"
     misc_feature    8713..8718
                     /label="SalI/XhoI scar"
                     /ApEinfo_revcolor="#ff9ccd"
                     /ApEinfo_fwdcolor="#ff9ccd"
     misc_feature    8719..8743
                     /label="P1 (XhoI overhang)"
                     /ApEinfo_revcolor="#c6c9d1"
                     /ApEinfo_fwdcolor="#c6c9d1"
     misc_feature    8803..8813
                     /label="ITR-flanking"
                     /ApEinfo_revcolor="#84b0dc"
                     /ApEinfo_fwdcolor="#84b0dc"
     misc_feature    8803..8855
                     /label="insulator (CTFC)"
                     /ApEinfo_revcolor="#ff9ccd"
                     /ApEinfo_fwdcolor="#ff9ccd"
     misc_feature    8814..8854
                     /label="ITR"
                     /ApEinfo_revcolor="#f8d3a9"
                     /ApEinfo_fwdcolor="#f8d3a9"
     misc_feature    8855..8855
                     /label="ITR-flanking"
                     /ApEinfo_revcolor="#c6c9d1"
                     /ApEinfo_fwdcolor="#c6c9d1"
     misc_feature    8855..8883
                     /label="SB-Ri (right inner binding site)"
                     /ApEinfo_revcolor="#f58a5e"
                     /ApEinfo_fwdcolor="#f58a5e"
     misc_feature    8855..9082
                     /label="sleeping beauty transposon site"
                     /ApEinfo_revcolor="#c6c9d1"
                     /ApEinfo_fwdcolor="#c6c9d1"
     misc_feature    9049..9082
                     /label="SB-Ro (right outer binding site)"
                     /ApEinfo_revcolor="#f58a5e"
                     /ApEinfo_fwdcolor="#f58a5e"
     misc_feature    9091..9761
                     /label="pUC ori"
                     /ApEinfo_revcolor="#c7b0e3"
                     /ApEinfo_fwdcolor="#c7b0e3"
ORIGIN
        1 TTACCAATGC TTAATCAGTG AGGCACCTAT CTCAGCGATC TGTCTATTTC GTTCATCCAT
       61 AGTTGCCTGA CTCCCCGTCG TGTAGATAAC TACGATACGG GAGGGCTTAC CATCTGGCCC
      121 CAGTGCTGCA ATGATACCGC GgctCCCACG CTCACCGGCT CCAGATTTAT CAGCAATAAA
      181 CCAGCCAGCC GGAAGGGCCG AGCGCAGAAG TGGTCCTGCA ACTTTATCCG CCTCCATCCA
      241 GTCTATTAAT TGTTGCCGGG AAGCTAGAGT AAGTAGTTCG CCAGTTAATA GTTTGCGCAA
      301 CGTTGTTGCC ATTGCTACAG GCATCGTGGT GTCACGCTCG TCGTTTGGTA TGGCTTCATT
      361 CAGCTCCGGT TCCCAACGAT CAAGGCGAGT TACATGATCC CCCATGTTGT GCAAAAAAGC
      421 GGTTAGCTCC TTCGGTCCTC CGATCGTTGT CAGAAGTAAG TTGGCCGCAG TGTTATCACT
      481 CATGGTTATG GCAGCACTGC ATAATTCTCT TACTGTCATG CCATCCGTAA GATGCTTTTC
      541 TGTGACTGGT GAGTACTCAA CCAAGTCATT CTGAGAATAG TGTATGCGGC GACCGAGTTG
      601 CTCTTGCCCG GCGTCAATAC GGGATAATAC CGCGCCACAT AGCAGAACTT TAAAAGTGCT
      661 CATCATTGGA AAACGTTCTT CGGGGCGAAA ACTCTCAAGG ATCTTACCGC TGTTGAGATC
      721 CAGTTCGATG TAACCCACTC GTGCACCCAA CTGATCTTCA GCATCTTTTA CTTTCACCAG
      781 CGTTTCTGGG TGAGCAAAAA CAGGAAGGCA AAATGCCGCA AAAAAGGGAA TAAGGGCGAC
      841 ACGGAAATGT TGAATACTCA TACTCTTCCT TTTTCAATAT TATTGAAGCA TTTATCAGGG
      901 TTATTGTCTC ATGAGCGGAT ACATATTTGA ATGTATTTAG AAAAATAAAC AAATAGGGGT
      961 TCCGCGCACA TTTCCCCGAA AAGTGCCACC TGACGTCTAA GAAACCAaGA TCaGCGGCCG
     1021 Ctacagttga agtcggaagt ttacatacaG ttaagttgga gtcattaaaa ctcgtttttc
     1081 aactactcca caaatttctt gttaacaaac aatagttttg gcaagtcagt taggacatct
     1141 actttgtgca tgacacaagt catttttcca acaattgttt acagacagat tatttcactt
     1201 ataattcact gtatcacaat tccagtgggt cagaagttta catacactaa gttcgactcc
     1261 tctgcagaat gcggcgatgt ttcggtaagg ggtccgctat ctagtCTTAA GAGATCTAcg
     1321 cgtgtggcct cgaacaccga gcgaccctgc agccaatatg ggatcggcca ttgaacaaga
     1381 tggattgcac gcaggttctc cggccgcttg ggtggagagg ctattcggct atgactgggc
     1441 acaacagaca atcggctgct ctgatgccgc cgtgttccgg ctgtcagcgc aggggcgccc
     1501 ggttcttttt gtcaagaccg acctgtccgg tgccctgaat gaactgcagg acgaggcagc
     1561 gcggctatcg tggctggcca cgacgggcgt tccttgcgca gctgtgctcg acgttgtcac
     1621 tgaagcggga agggactggc tgctattggg cgaagtgccg gggcaggatc tcctgtcatc
     1681 tcaccttgct cctgccgaga aagtatccat catggctgat gcaatgcggc ggctgcatac
     1741 gcttgatccg gctacctgcc cattcgacca ccaagcgaaa catcgcatcg agcgagcacg
     1801 tactcggatg gaagccggtc ttgtcgatca ggatgatctg gacgaagagc atcaggggct
     1861 cgcgccagcc gaactgttcg ccaggctcaa ggcgcgcatg cccgacggcg atgatctcgt
     1921 cgtgacccat ggcgatgcct gcttgccgaa tatcatggtg gaaaatggcc gcttttctgg
     1981 attcatcgac tgtggccggc tgggtgtggc ggaccgctat caggacatag cgttggctac
     2041 ccgtgatatt gctgaagagc ttggcggcga atgggctgac cgcttcctcg tgctttacgg
     2101 tatcgccgct cccgattcgc agcgcatcgc cttctatcgc cttcttgacg agttcttctg
     2161 aggggatcgg caataaaaag acagaataaa acgcacgggt gttgggtcgt ttgttcggat
     2221 ccgtcgacat tgattattga ctagttatta atagtaatca attacggggt cattagttca
     2281 tagcccatat atggagttcc gcgttacata acttacggta aatggcccgc ctggctgacc
     2341 gcccaacgac ccccgcccat tgacgtcaat aatgacgtat gttcccatag taacgccaat
     2401 agggactttc cattgacgtc aatgggtgga gtatttacgg taaactgccc acttggcagt
     2461 acatcaagtg tatcatatgc caagtacgcc ccctattgac gtcaatgacg gtaaatggcc
     2521 cgcctggcat tatgcccagt acatgacctt atgggacttt cctacttggc agtacatcta
     2581 cgtattagtc atcgctatta ccatggtcga ggtgagcccc acgttctgct tcactctccc
     2641 catctccccc ccctccccac ccccaatttt gtatttattt attttttaat tattttgtgc
     2701 agcgatgggg gcgggggggg ggggggcgcg cgccaggcgg ggcggggcgg gggcgagggc
     2761 ggggcggggc gaggcggaga ggtgcggcgg cagccaatca gagcggcgcg ctccgaaagt
     2821 ttccttttat ggcgaggcgg cggcggcggc ggccctataa aaagcgaagc gcgcggcggg
     2881 cgggagtcgc tgcgttgcct tcgccccgtg ccccgctccg cgccgcctcg cgccgcccgc
     2941 cccggctctg actgaccgcg ttactcccac aggtgagcgg gcgggacggc ccttctcctc
     3001 cgggctgtaa ttagcgcttg gtttaatgac ggctcgtttc ttttctgtgg ctgcgtgaaa
     3061 gccttaaagg gctccgggag ggccctttgt gcggggggga gcggctcggg gggtgcgtgc
     3121 gtgtgtgtgt gcgtggggag cgccgcgtgc ggcccgcgct gcccggcggc tgtgagcgct
     3181 gcgggcgcgg cgcggggctt tgtgcgctcc gcgtgtgcgc gaggggagcg cggccggggg
     3241 cggtgccccg cggtgcgggg gggctgcgag gggaacaaag gctgcgtgcg gggtgtgtgc
     3301 gtgggggggt gagcaggggg tgtgggcgcg gcggtcgggc tgtaaccccc ccctgcaccc
     3361 ccctccccga gttgctgagc acggcccggc ttcgggtgcg gggctccgtg cggggcgtgg
     3421 cgcggggctc gccgtgccgg gcggggggtg gcggcaggtg ggggtgccgg gcggggcggg
     3481 gccgcctcgg gccggggagg gctcggggga ggggcgcggc ggcccccgga gcgccggcgg
     3541 ctgtcgaggc gcggcgagcc gcagccattg ccttttatgg taatcgtgcg agagggcgca
     3601 gggacttcct ttgtcccaaa tctgtgcgga gccgaaatct gggaggcgcc gccgcacccc
     3661 ctctagcggg cgcggggcga agcggtgcgg cgccggcagg aaggaaatgg gcggggaggg
     3721 ccttcgtgcg tcgccgcgcc gccgtcccct tctccctctc cagcctcggg gctgtccgcg
     3781 gggggacggc tgccttcggg ggggacgggg cagggcgggg ttcggcttct ggcgtgtgac
     3841 cggcggctct agagcctctg ctaaccatgt tcatgccttc ttctttttcc tacagctcct
     3901 gggcaacgtg ctggttattg tgctgtctca tcattttggc aaagaattca ccatgtaccc
     3961 atacgatgtt ccagattacg ctattctcaa ctcttctact gaagatggta ttaaaagaat
     4021 ccaagatgat tgtcccaaag ctggaaggca taattacata tttgtcatga ttcctacttt
     4081 atacagtatc atctttgtgg tgggaatatt tggaaacagc ttggtggtga tagtcattta
     4141 cttttatatg aagctgaaga ctgtggccag tgtttttctt ttgaatttag cactggctga
     4201 cttatgcttt ttactgactt tgccactatg ggctgtctac acagctatgg aataccgctg
     4261 gccctttggc aattacctat gtaagattgc ttcagccagc gtcagtttca acctgtacgc
     4321 tagtgtgttt ctactcacgt gtctcagcat tgatcgatac ctggctattg ttcacccaat
     4381 gaagtcccgc cttcgacgca caatgcttgt agccaaagtc acctgcatca tcatttggct
     4441 gctggcaggc ttggccagtt tgccagctat aatccatcga aatgtatttt tcattgagaa
     4501 caccaatatt acagtttgtg ctttccatta tgagtcccaa aattcaaccc ttccgatagg
     4561 gctgggcctg accaaaaata tactgggttt cctgtttcct tttctgatca ttcttacaag
     4621 ttatactctt atttggaagg ccctaaagaa ggcttatgaa attcagaaga acaaaccaag
     4681 aaatgatgat atttttaaga taattatggc aattgtgctt ttctttttct tttcctggat
     4741 tccccaccaa atattcactt ttctggatgt attgattcaa ctaggcatca tacgtgactg
     4801 tagaattgca gatattgtgg acacggccat gcctatcacc atttgtatag cttattttaa
     4861 caattgcctg aatcctcttt tttatggctt tctggggaaa aaatttaaaa gatattttct
     4921 ccagcttcta aaatatattc ccccaaaagc caaatcccac tcaaaccttt caacaaaaat
     4981 gagcacgctt tcctaccgcc cctcagataa tgtaagctca tccaccaaga agcctgcacc
     5041 atgttttgag gttgagtgcg gccgcatggt gagcaagggc gaggagctgt tcaccggggt
     5101 ggtgcccatc ctggtcgagc tggacggcga cgtaaacggc cacaagttca gcgtgtccgg
     5161 cgagggcgag ggcgatgcca cctacggcaa gctgaccctg aagctgatct gcaccaccgg
     5221 caagctgccc gtgccctggc ccaccctcgt gaccaccctg ggctacggcc tgcagtgctt
     5281 cgcccgctac cccgaccaca tgaagcagca cgacttcttc aagtccgcca tgcccgaagg
     5341 ctacgtccag gagcgcacca tcttcttcaa ggacgacggc aactacaaga cccgcgccga
     5401 ggtgaagttc gagggcgaca ccctggtgaa ccgcatcgag ctgaagggca tcgacttcaa
     5461 ggaggacggc aacatcctgg ggcacaagct ggagtacaac tacaacagcc acaacgtcta
     5521 tatcaccgcc gacaagcaga agaacggcat caaggccaac ttcaagatcc gccacaacat
     5581 cgaggacggc ggcgtgcagc tcgccgacca ctaccagcag aacaccccca tcggcgacgg
     5641 ccccgtgctg ctgcccgaca accactacct gagctaccag tccgccctga gcaaagaccc
     5701 caacgagaag cgcgatcaca tggtcctgct ggagttcgtg accgccgccg ggatcactct
     5761 cggcatggac gagctgtaga tctttttccc tctgccaaaa attatgggga catcatgaag
     5821 ccccttgagc atctgacttc tggctaataa aggaaattta ttttcattgc aatagtgtgt
     5881 tggaattttt tgtgtctctc actcggaagg acatatggga gggcaaatca tttaaaacat
     5941 cagaatgagt atttggttta gagtttggca acatatgccc atatgctggc tgccatgaac
     6001 aaaggttggc tataaagagg tcatcagtat atgaaacagc cccctgctgt ccattcctta
     6061 ttccatagaa aagccttgac ttgaggttag atttttttta tattttgttt tgtgttattt
     6121 ttttctttaa catccctaaa attttcctta catgttttac tagccagatt tttcctcctc
     6181 tcctgactac tcccagtcat agctgtccct cttctcttat ggagatccct cgacctgcag
     6241 cccaAGCTTT GAGGCCGGcc tgcaggCCCG CTGATCAGCC TCGACTGTGC CTTCTAGTTG
     6301 CCAGCCATCT GTTGTTTGCC CCTCCCCCGT GCCTTCCTTG ACCCTGGAAG GTGCCACTCC
     6361 CACTGTCCTT TCCTAATAAA ATGAGGAAAT TGCATCGCAT TGTCTGAGTA GGTGTCATTC
     6421 TATTCTGGGG GGTGGGGTGG GGCAGGACAG CAAGGGGGAG GATTGGGAAG ACAATAGCAG
     6481 GCATGCTGGG GATGCGGTGG GCTCTATGGt agCTtagGAG GCGGAAAGAA CCAGcgcggg
     6541 agaccgtcag ttggtctcca gctATACAGG TGCACCGCTT TATAATAAAA CTGATACAGA
     6601 GAACGTTATC ATGTGTGTTG GTTTTTTTTG TGTGTGCGGT TTAAGGGAGC CTCGgtcata
     6661 gctgtttcct gtgtaaaacg acggccagCG CGTGGTACCC TCGAGcgTga ccctgtctca
     6721 caaaataaag taagcccgga ctgagtgcgg aaaggcgggc ctggcgggtc tggActcccc
     6781 atgcgggcca ccagaggccc tgcagccttc agtcgcttga aggggtaatg gcgcttccac
     6841 tcacaaacat ggcggacaga gcgtgtgaac gagatgaaca gcccctcaaa aatatggccg
     6901 ccgaggctgg acggccgtgc cccagcagca ccgcctccgc gccccacgtg atctctcgcc
     6961 gggcacagcg ctgaccgcgg aggtccaacc ggaagaatgt ccggattgga cattcggaag
     7021 agggcccgcc ttccctgggg aatctctgcg cacgcgcaga acgcttcgac caatgaaaac
     7081 acaggaagcc gtccgcgcaa ccgcgttgcg tcacttctgc cgcccctgtt tcaaggtata
     7141 tagccgtaga cggaacttcg cctttctctc ggccttagcg ccattttttt gggtgagtgt
     7201 tttttggttc ctgcgttggg attccgtgta caatccatag acatctgacc tcggcactta
     7261 gcatcatcac agcaaactaa ctgtagcctt tctctctttc cctgtagaaa cctctgcaCC
     7321 TAGGGAGCTC GAATTCACCA TGACTAGTgg tggttctggt ttgtctcaag aagaatccac
     7381 cctcattgaa agagcaacgg ctacaatcaa cagcatcccc atctctgaag actacagcgt
     7441 cgccagcgca gctctctcta gcgacggccg catcttcact ggtgtcaatg tatatcattt
     7501 tactggggga ccttgtgcag aactcgtggt gctgggcact gctgctgctg cggcagctgg
     7561 caacctgact tgtatcgtcg cgatcggaaa tgagaacagg ggcatcttga gcccctgcgg
     7621 acggtgccga caggtgcttc tcgatctgca tcctgggatc aaagccatag tgaaggacag
     7681 tgatggacag ccgacggcag ttgggattcg tgaattgctg ccctctggtt atgtgtggga
     7741 gggcgCTAGT ggtggttctg gtGGAAGCGG AGCTACTAAC TTCAGCCTGC TGAAGCAGGC
     7801 TGGAGACGTG GAGGAGAACC CTGGACCTgC TAGTggtggt tctggtGTGT CTAAGGGCGA
     7861 ACTAGTggtg gttctggtGT GTCTAAGGGC GAAGAGCTGA TCAAGGAAAA TATGCGTATG
     7921 AAGGTGGTCA TGGAAGGTTC GGTCAACGGC CACCAATTCA AATGCACAGG TGAAGGAGAA
     7981 GGCAATCCGT ACATGGGAAC TCAAACCATG AGGATCAAAG TCATCGAGGG AGGACCCCTG
     8041 CCATTTGCCT TTGACATTCT TGCCACGTCG TTCATGTATG GCAGCCGTAC TTTTATCAAG
     8101 TACCCGAAAG GCATTCCTGA TTTCTTTAAA CAGTCCTTTC CTGAGGGTTT TACTTGGGAA
     8161 AGAGTTACGA GATACGAAGA TGGTGGAGTC GTCACCGTCA TGCAGGACAC CAGCCTTGAG
     8221 GATGGCTGTC TCGTTTACCA CGTCCAAGTC AGAGGGGTAA ACTTTCCCTC CAATGGTCCC
     8281 GTGATGCAGA AGAAGACCAA GGGTTGGGAG CCTAATACAG AGATGATGTA TCCAGCAGAT
     8341 GGTGGTCTGA GGGGATACAC TCATATGGCA CTGAAAGTTG ATGGTGGTGG CCATCTGTCT
     8401 TGCTCTTTCG TAACAACTTA CAGGTCAAAA AAGACCGTCG GGAACATCAA GATGCCCGGT
     8461 ATCCATGCCG TTGATCACCG CCTGGAAAGG TTAGAGGAAA GTGACAATGA AATGTTCGTA
     8521 GTACAACGCG AACACGCAGT TGCCAAGTTC GCCGGGCTTG GTGGTGGGAT GGACGAGCTG
     8581 TACAAGggct agcgGATCCA CCGGTgTCTA GAAagctCAG AAATTATGAG AGCGTTTAAT
     8641 AAAGTATTGA CTATGGTTGA CAAAACGTGT GTTGGAGTTT TTTGTGTGCT TTGTCATCAA
     8701 CTGAGCCAgt agGtcgagGG TGCCTAATGA GTGAGCTAAC TCACATTAAT TGCGTTGCGC
     8761 TCACTGCCCG CTTTCCAGTC GGGAAACCTG TCGTGCCAGC TGctagctac tcgggacccc
     8821 ttaccgaaac atcgccgcat tctgcagagg agtcgagtgt atgtaaactt ctgacccact
     8881 gggaatgtga tgaaagaaat aaaagctgaa atgaatcatt ctctctacta ttattctgat
     8941 atttcacatt cttaaaataa agtggtgatc ctaactgacc taagacaggg aatttttact
     9001 aggattaaat gtcaggaatt gtgaaaaagt gagtttaaat gtatttggct aaggtgtatg
     9061 taaacttccg acttcaactg taCCATGGAC atgtgagcaa aaggccagca aaaggccagg
     9121 aaccgtaaaa aggccgcgtt gctggcgttt ttccataggc tccgcccccc tgacgagcat
     9181 cacaaaaatc gacgctcaag tcagaggtgg cgaaacccga caggactata aagataccag
     9241 gcgtttcccc ctggaagctc cctcgtgcgc tctcctgttc cgaccctgcc gcttaccgga
     9301 tacctgtccg cctttctccc ttcgggaagc gtggcgcttt ctcatagctc acgctgtagg
     9361 tatctcagtt cggtgtaggt cgttcgctcc aagctgggct gtgtgcacga accccccgtt
     9421 cagcccgacc gctgcgcctt atccggtaac tatcgtcttg agtccaaccc ggtaagacac
     9481 gacttatcgc cactggcagc agccactggt aacaggatta gcagagcgag gtatgtaggc
     9541 ggtgctacag agttcttgaa gtggtggcct aactacggct acactagaag aacagtattt
     9601 ggtatctgcg ctctgctgaa gccagttacc ttcggaaaaa gagttggtag ctcttgatcc
     9661 ggcaaacaaa ccaccgctgg tagcggtttt tttgtttgca agcagcagat tacgcgcaga
     9721 aaaaaaggat ctcaagaaga tcctttgatc ttttctacgg gGATTATCAA AAAGGATCTT
     9781 CACCTAGATC CTTTTAAATT AAAAATGAAG TTTTAAATCA ATCTAAAGTA TATATGAGTA
     9841 AACTTGGTCT GACAG
//
