# Supplementary material for: A synthetic angiotensin II/ACE2-based hormone shunt controlling experimental hypertension
Source: Nat Commun. 2026 Apr 11;17:5116. doi: 10.1038/s41467-026-71796-z (PMC13247273; doi:10.1038/s41467-026-71796-z)
Supplement: Supplementary file 5 — Supplementary Data 2 [file 41467_2026_71796_MOESM5_ESM.zip › pgu139-bb6-puroypet-pyl1-sace2-fc-p2a-seap.gb]

LOCUS       pGU139_-_BB6_(puro/ypet 9687 bp ds-DNA     circular     26-MAY-2023
DEFINITION  .
FEATURES             Location/Qualifiers
     CDS             1516..1519
                     /label="BB3_Citrine"
                     /ApEinfo_revcolor="#c7b0e3"
                     /ApEinfo_fwdcolor="#c7b0e3"
     misc_feature    1538..1543
                     /label="BB3 MCS"
                     /ApEinfo_revcolor="#b4abac"
                     /ApEinfo_fwdcolor="#b4abac"
     misc_feature    1559..1786
                     /label="bGH polyA"
                     /ApEinfo_revcolor="#d59687"
                     /ApEinfo_fwdcolor="#d59687"
     misc_feature    1812..1815
                     /label="MluI overhang"
                     /ApEinfo_revcolor="#c6c9d1"
                     /ApEinfo_fwdcolor="#c6c9d1"
     misc_feature    1837..1840
                     /label="HindIII overhang"
                     /ApEinfo_revcolor="#c6c9d1"
                     /ApEinfo_fwdcolor="#c6c9d1"
     misc_feature    1841..1931
                     /label="p36"
                     /ApEinfo_revcolor="#c6c9d1"
                     /ApEinfo_fwdcolor="#c6c9d1"
     promoter        1983..2594
                     /label="RPBSA"
                     /ApEinfo_revcolor="#c0042c"
                     /ApEinfo_fwdcolor="#c0042c"
     misc_feature    2601..2601
                     /label="Promoter Region"
                     /ApEinfo_revcolor="#c7b0e3"
                     /ApEinfo_fwdcolor="#c7b0e3"
     misc_feature    2614..2619
                     /label="Kozak+ATG"
                     /ApEinfo_revcolor="#f8d3a9"
                     /ApEinfo_fwdcolor="#f8d3a9"
     misc_feature    2638..3237
                     /label="YPet"
                     /ApEinfo_revcolor="#f58a5e"
                     /ApEinfo_fwdcolor="#f58a5e"
     gene            2686..3237
                     /label="ECFP (48 - 599)"
                     /ApEinfo_revcolor="#f8d3a9"
                     /ApEinfo_fwdcolor="#f8d3a9"
     misc_feature    3064..3066
                     /label="mut"
                     /ApEinfo_revcolor="#f58a5e"
                     /ApEinfo_fwdcolor="#f58a5e"
     feature         3088..3171
                     /label="M153T,V163A,S175G (Venus)"
                     /ApEinfo_revcolor="#75c6a9"
                     /ApEinfo_fwdcolor="#75c6a9"
     misc_feature    3355..3436
                     /label="p2a"
                     /ApEinfo_revcolor="#b1ff67"
                     /ApEinfo_fwdcolor="#b1ff67"
     CDS             3454..4047
                     /label="PuroR"
                     /ApEinfo_revcolor="#84b0dc"
                     /ApEinfo_fwdcolor="#84b0dc"
     misc_feature    4074..4077
                     /label="HindIII overhang"
                     /ApEinfo_revcolor="#c6c9d1"
                     /ApEinfo_fwdcolor="#c6c9d1"
     misc_feature    4078..4168
                     /label="p9"
                     /ApEinfo_revcolor="#faac61"
                     /ApEinfo_fwdcolor="#faac61"
     misc_feature    4173..4178
                     /label="SalI/XhoI scar"
                     /ApEinfo_revcolor="#ff9ccd"
                     /ApEinfo_fwdcolor="#ff9ccd"
     misc_feature    4179..4203
                     /label="P1 (XhoI overhang)"
                     /ApEinfo_revcolor="#c6c9d1"
                     /ApEinfo_fwdcolor="#c6c9d1"
     misc_feature    4263..4273
                     /label="ITR-flanking"
                     /ApEinfo_revcolor="#84b0dc"
                     /ApEinfo_fwdcolor="#84b0dc"
     misc_feature    4263..4315
                     /label="insulator (CTFC)"
                     /ApEinfo_revcolor="#ff9ccd"
                     /ApEinfo_fwdcolor="#ff9ccd"
     misc_feature    4274..4314
                     /label="ITR"
                     /ApEinfo_revcolor="#f8d3a9"
                     /ApEinfo_fwdcolor="#f8d3a9"
     misc_feature    4315..4315
                     /label="ITR-flanking"
                     /ApEinfo_revcolor="#c6c9d1"
                     /ApEinfo_fwdcolor="#c6c9d1"
     misc_feature    4315..4343
                     /label="SB-Ri (right inner binding site)"
                     /ApEinfo_revcolor="#f58a5e"
                     /ApEinfo_fwdcolor="#f58a5e"
     misc_feature    4315..4542
                     /label="sleeping beauty transposon site"
                     /ApEinfo_revcolor="#c6c9d1"
                     /ApEinfo_fwdcolor="#c6c9d1"
     misc_feature    4509..4542
                     /label="SB-Ro (right outer binding site)"
                     /ApEinfo_revcolor="#f58a5e"
                     /ApEinfo_fwdcolor="#f58a5e"
     misc_feature    4551..5221
                     /label="pUC ori"
                     /ApEinfo_revcolor="#c7b0e3"
                     /ApEinfo_fwdcolor="#c7b0e3"
     misc_feature    complement(5316..6312)
                     /label="AmpR"
                     /ApEinfo_revcolor="#ffef86"
                     /ApEinfo_fwdcolor="#ffef86"
     misc_feature    complement(6300..6322)
                     /label="P2 (BglII overhang)"
                     /ApEinfo_revcolor="#c6c9d1"
                     /ApEinfo_fwdcolor="#c6c9d1"
     misc_feature    6337..6370
                     /label="SB-Lo (left outer binding site)"
                     /ApEinfo_revcolor="#f58a5e"
                     /ApEinfo_fwdcolor="#f58a5e"
     misc_feature    6337..6567
                     /label="sleeping beauty transposon site"
                     /ApEinfo_revcolor="#f58a5e"
                     /ApEinfo_fwdcolor="#f58a5e"
     misc_feature    6535..6567
                     /label="SB-Li (left inner binding site)"
                     /ApEinfo_revcolor="#f58a5e"
                     /ApEinfo_fwdcolor="#f58a5e"
     misc_feature    6564..6569
                     /label="ITR-flanking"
                     /ApEinfo_revcolor="#c7b0e3"
                     /ApEinfo_fwdcolor="#c7b0e3"
     misc_feature    6564..6620
                     /label="insulator (CTFC)"
                     /ApEinfo_revcolor="#c6c9d1"
                     /ApEinfo_fwdcolor="#c6c9d1"
     misc_feature    6570..6610
                     /label="ITR"
                     /ApEinfo_revcolor="#d59687"
                     /ApEinfo_fwdcolor="#d59687"
     misc_feature    6611..6620
                     /label="ITR-flanking"
                     /ApEinfo_revcolor="#f8d3a9"
                     /ApEinfo_fwdcolor="#f8d3a9"
     misc_feature    6656..6743
                     /label="CREcolor"
                     /ApEinfo_revcolor="#ff9ccd"
                     /ApEinfo_fwdcolor="#ff9ccd"
     misc_feature    6656..6743
                     /label="CRE"
                     /ApEinfo_revcolor="#b4abac"
                     /ApEinfo_fwdcolor="#b4abac"
     misc_feature    6756..6824
                     /label="SRE"
                     /ApEinfo_revcolor="#f58a5e"
                     /ApEinfo_fwdcolor="#f58a5e"
     misc_feature    6756..6824
                     /label="SREcolor"
                     /ApEinfo_revcolor="#d59687"
                     /ApEinfo_fwdcolor="#d59687"
     misc_feature    6756..6824
                     /label="SRE"
                     /ApEinfo_revcolor="#b1ff67"
                     /ApEinfo_fwdcolor="#b1ff67"
     misc_feature    6763..6772
                     /label="SREcolor"
                     /ApEinfo_revcolor="#9eafd2"
                     /ApEinfo_fwdcolor="#9eafd2"
     misc_feature    6786..6795
                     /label="SREcolor"
                     /ApEinfo_revcolor="#c7b0e3"
                     /ApEinfo_fwdcolor="#c7b0e3"
     misc_feature    6809..6818
                     /label="SREcolor"
                     /ApEinfo_revcolor="#c7b0e3"
                     /ApEinfo_fwdcolor="#c7b0e3"
     misc_feature    6843..6932
                     /label="NFAT"
                     /ApEinfo_revcolor="#85dae9"
                     /ApEinfo_fwdcolor="#85dae9"
     misc_feature    6843..6932
                     /label="NFATcolor"
                     /ApEinfo_revcolor="#f58a5e"
                     /ApEinfo_fwdcolor="#f58a5e"
     misc_feature    6946..6968
                     /label="Minimal Promoter"
                     /ApEinfo_revcolor="#ffef86"
                     /ApEinfo_fwdcolor="#ffef86"
     misc_feature    6946..6968
                     /label="Minimal"
                     /ApEinfo_revcolor="#75c6a9"
                     /ApEinfo_fwdcolor="#75c6a9"
     misc_feature    6969..6979
                     /label="Slice Homology"
                     /ApEinfo_revcolor="#f8d3a9"
                     /ApEinfo_fwdcolor="#f8d3a9"
     misc_feature    6974..6979
                     /label="Kozak+ATG"
                     /ApEinfo_revcolor="#f8d3a9"
                     /ApEinfo_fwdcolor="#f8d3a9"
     CDS             6977..6980
                     /label="BB3_Citrine"
                     /ApEinfo_revcolor="#c7b0e3"
                     /ApEinfo_fwdcolor="#c7b0e3"
     misc_feature    6992..8836
                     /label="sACE2(615)"
                     /ApEinfo_revcolor="#85dae9"
                     /ApEinfo_fwdcolor="#85dae9"
     misc_feature    8843..9523
                     /label="IgG1-Fc (partial)"
                     /ApEinfo_revcolor="#ff9ccd"
                     /ApEinfo_fwdcolor="#ff9ccd"
     misc_feature    complement(9509..9524)
                     /label="oGU81"
                     /ApEinfo_revcolor="#faac61"
                     /ApEinfo_fwdcolor="#faac61"
     misc_feature    9525..1513
                     /label="ORF-1"
                     /ApEinfo_revcolor="#d6b295"
                     /ApEinfo_fwdcolor="#d6b295"
     misc_feature    9545..9601
                     /label="P2A"
                     /ApEinfo_revcolor="#ff9ccd"
                     /ApEinfo_fwdcolor="#ff9ccd"
     mutation        9640..9640
                     /label="T to C"
                     /ApEinfo_revcolor="#faac61"
                     /ApEinfo_fwdcolor="#faac61"
     misc_feature    9644..1513
                     /label="SEAP"
                     /ApEinfo_revcolor="#f8d3a9"
                     /ApEinfo_fwdcolor="#f8d3a9"
ORIGIN
        1 CCTGGGCATC ATCCCCGTGG AGGAGGAGAA CCCCGACTTC TGGAACAGAG AGGCCGCCGA
       61 GGCCCTGGGC GCCGCCAAGA AGCTGCAGCC CGCCCAGACC GCCGCCAAGA ACCTGATCAT
      121 CTTCCTGGGC GACGGCATGG GCGTGAGCAC CGTGACCGCC GCCAGAATCC TGAAGGGCCA
      181 GAAGAAGGAC AAGCTGGGCC CCGAGATCCC CCTGGCCATG GACAGATTCC CCTACGTGGC
      241 CCTGAGCAAG ACCTACAACG TGGACAAGCA CGTGCCCGAC AGCGGCGCCA CCGCCACCGC
      301 CTACCTGTGC GGCGTGAAGG GCAACTTCCA GACCATCGGC CTGAGCGCCG CCGCCAGATT
      361 CAACCAGTGC AACACCACCA GAGGCAACGA GGTGATCAGC GTGATGAACA GAGCCAAGAA
      421 GGCCGGCAAG AGCGTGGGCG TGGTGACCAC CACCAGAGTG CAGCACGCCA GCCCCGCCGG
      481 CACCTACGCC CACACCGTGA ACAGAAACTG GTACAGCGAC GCCGACGTGC CCGCCAGCGC
      541 CAGACAGGAG GGCTGCCAGG ACATCGCCAC CCAGCTGATC AGCAACATGG ACATCGACGT
      601 GATCCTGGGC GGCGGCAGAA AGTACATGTT CAGAATGGGC ACCCCCGACC CCGAGTACCC
      661 CGACGACTAC AGCCAGGGCG GCACCAGACT GGACGGCAAG AACCTGGTGC AGGAGTGGCT
      721 GGCCAAGAGA CAGGGCGCCA GATACGTGTG GAACAGAACC GAGCTGATGC AGGCCAGCCT
      781 GGACCCCAGC GTGACCCACC TGATGGGCCT GTTCGAGCCC GGCGACATGA AGTACGAGAT
      841 CCACAGAGAC AGCACCCTGG ACCCCAGCCT GATGGAGATG ACCGAGGCCG CCCTGAGACT
      901 GCTGAGCAGA AACCCCAGAG GCTTCTTCCT GTTCGTGGAG GGCGGCAGAA TCGACCACGG
      961 CCACCACGAG AGCAGAGCCT ACAGAGCCCT GACCGAGACC ATCATGTTCG ACGACGCCAT
     1021 CGAGAGAGCC GGCCAGCTGA CCAGCGAGGA GGACACCCTG AGCCTGGTGA CCGCCGACCA
     1081 CAGCCACGTG TTCAGCTTCG GCGGCTACCC CCTGAGAGGC AGCAGCATCT TCGGCCTGGC
     1141 CCCCGGCAAG GCCAGAGACA GAAAGGCCTA CACCGTGCTG CTGTACGGCA ACGGCCCCGG
     1201 CTACGTGCTG AAGGACGGCG CCAGACCCGA CGTGACCGAG AGCGAGAGCG GCAGCCCCGA
     1261 GTACAGACAG CAGAGCGCCG TGCCCCTGGA CGAGGAGACC CACGCCGGCG AGGACGTGGC
     1321 CGTGTTCGCC AGAGGCCCCC AGGCCCACCT GGTGCACGGC GTGCAGGAGC AGACCTTCAT
     1381 CGCCCACGTG ATGGCCTTCG CCGCCTGCCT GGAGCCCTAC ACCGCCTGCG ACCTGGCCCC
     1441 CCCCGCCGGC ACCACCGACG CCGCCCACCC CGGCTACAGC AGAGTGGGCG CCGCCGGCAG
     1501 ATTCGAGCAG ACCctCTAGA AAGCTTtgaG GCCGGcctgc aggCCCGCTG ATCAGCCTCG
     1561 ACTGTGCCTT CTAGTTGCCA GCCATCTGTT GTTTGCCCCT CCCCCGTGCC TTCCTTGACC
     1621 CTGGAAGGTG CCACTCCCAC TGTCCTTTCC TAATAAAATG AGGAAATTGC ATCGCATTGT
     1681 CTGAGTAGGT GTCATTCTAT TCTGGGGGGT GGGGTGGGGC AGGACAGCAA GGGGGAGGAT
     1741 TGGGAAGACA ATAGCAGGCA TGCTGGGGAT GCGGTGGGCT CTATGGtagC TtagGAGGCG
     1801 GAAAGAACCA Gcgcgggaga ccgtcagttg gtctccagct ATACAGGTGC ACCGCTTTAT
     1861 AATAAAACTG ATACAGAGAA CGTTATCATG TGTGTTGGTT TTTTTTGTGT GTGCGGTTTA
     1921 AGGGAGCCTC Ggtcatagct gtttcctgtg taaaacgacg gccagCGCGT GGTACCCTCG
     1981 AGcgTgaccc tgtctcacaa aataaagtaa gcccggactg agtgcggaaa ggcgggcctg
     2041 gcgggtctgg Actccccatg cgggccacca gaggccctgc agccttcagt cgcttgaagg
     2101 ggtaatggcg cttccactca caaacatggc ggacagagcg tgtgaacgag atgaacagcc
     2161 cctcaaaaat atggccgccg aggctggacg gccgtgcccc agcagcaccg cctccgcgcc
     2221 ccacgtgatc tctcgccggg cacagcgctg accgcggagg tccaaccgga agaatgtccg
     2281 gattggacat tcggaagagg gcccgccttc cctggggaat ctctgcgcac gcgcagaacg
     2341 cttcgaccaa tgaaaacaca ggaagccgtc cgcgcaaccg cgttgcgtca cttctgccgc
     2401 ccctgtttca aggtatatag ccgtagacgg aacttcgcct ttctctcggc cttagcgcca
     2461 tttttttggg tgagtgtttt ttggttcctg cgttgggatt ccgtgtacaa tccatagaca
     2521 tctgacctcg gcacttagca tcatcacagc aaactaactg tagcctttct ctctttccct
     2581 gtagaaacct ctgcaCCTAG GGAGCTCGAA TTCACCATGA CTAGTggtgg ttctggtgTg
     2641 agcaaaggcg aagagctgtt caccggcgtg gtgcccatcc tggtggagct ggacggcgac
     2701 gtgaacggcc acaagttcag cgtgagcggc gagggcgagg gcgacgccac ctacggcaag
     2761 ctgaccctga agctgctgtg caccaccggc aagctgcccg tgccctggcc caccctggtg
     2821 accaccctgg gctacggcgt gcagtgcttc gcccggtacc ccgaccacat gaagcagcac
     2881 gacttcttca agagcgccat gcccgagggc tacgtgcagg agcggaccat cttcttcaag
     2941 gacgacggca actacaagac ccgggccgag gtgaagttcg agggcgacac cctggtgaac
     3001 cggatcgagc tgaagggcat cgacttcaag gaggacggca acatcctggg ccacaagctg
     3061 gagtacaact acaacagcca caacgtgtac atcaccgccg acaagcagaa gaacggcatc
     3121 aaggccaact tcaagatccg gcacaacatc gaggacggcg gcgtgcagct ggccgaccac
     3181 taccagcaga acacccccat cggcgacggc cccgtgctgc tgcccgacaa ccactacctg
     3241 agctaccaga gcgccctgtt caaggacccc aacgagaagc gggaccacat ggtgctgctg
     3301 gagttcctga ccgccgccgg catcaccgag gGCATGGACG AGCTGTACAA GgCTAGTggt
     3361 ggttctggtG GAAGCGGAGC TACTAACTTC AGCCTGCTGA AGCAGGCTGG tGACGTGGAG
     3421 GAGAACCCTG GACCTgCTAG Tggtggttct ggtaccgagt acaagcccac ggtgcgcctc
     3481 gccacccgcg acgacgtccc cCgggccgta cgcaccctcg ccgccgcgtt cgccgactac
     3541 cccgccacgc gccacaccgt cgaCccggac cgccacatcg agcgggtcac cgagctgcaa
     3601 gaactcttcc tcacgcgcgt cgggctcgac atcggcaagg tgtgggtcgc ggacgacggc
     3661 gccgcggtgg cggtctggac cacgccggag agcgtcgaag cgggggcggt gttcgccgag
     3721 atcggcccgc gcatggccga gttgagcggt tcccggctgg ccgcgcagca acagatggaa
     3781 ggcctcctgg cgccgcaccg gcccaaggag cccgcgtggt tcctggccac cgtcggcgtG
     3841 tcgcccgacc accagggcaa gggtctgggc agcgccgtcg tgctccccgg agtggaggcg
     3901 gccgagcgcg ccggggtgcc cgccttcctg gagacAtccg cgccccgcaa cctccccttc
     3961 tacgagcggc tcggcttcac cgtcaccgcc gacgtcgagg tgcccgaagg accgcgcacc
     4021 tggtgcatga cccgcaagcc cggtgccgct agcgGATCCA CCGGTgTCTA GAAagctCAG
     4081 AAATTATGAG AGCGTTTAAT AAAGTATTGA CTATGGTTGA CAAAACGTGT GTTGGAGTTT
     4141 TTTGTGTGCT TTGTCATCAA CTGAGCCAgt agGtcgagGG TGCCTAATGA GTGAGCTAAC
     4201 TCACATTAAT TGCGTTGCGC TCACTGCCCG CTTTCCAGTC GGGAAACCTG TCGTGCCAGC
     4261 TGctagctac tcgggacccc ttaccgaaac atcgccgcat tctgcagagg agtcgagtgt
     4321 atgtaaactt ctgacccact gggaatgtga tgaaagaaat aaaagctgaa atgaatcatt
     4381 ctctctacta ttattctgat atttcacatt cttaaaataa agtggtgatc ctaactgacc
     4441 taagacaggg aatttttact aggattaaat gtcaggaatt gtgaaaaagt gagtttaaat
     4501 gtatttggct aaggtgtatg taaacttccg acttcaactg taCCATGGAC atgtgagcaa
     4561 aaggccagca aaaggccagg aaccgtaaaa aggccgcgtt gctggcgttt ttccataggc
     4621 tccgcccccc tgacgagcat cacaaaaatc gacgctcaag tcagaggtgg cgaaacccga
     4681 caggactata aagataccag gcgtttcccc ctggaagctc cctcgtgcgc tctcctgttc
     4741 cgaccctgcc gcttaccgga tacctgtccg cctttctccc ttcgggaagc gtggcgcttt
     4801 ctcatagctc acgctgtagg tatctcagtt cggtgtaggt cgttcgctcc aagctgggct
     4861 gtgtgcacga accccccgtt cagcccgacc gctgcgcctt atccggtaac tatcgtcttg
     4921 agtccaaccc ggtaagacac gacttatcgc cactggcagc agccactggt aacaggatta
     4981 gcagagcgag gtatgtaggc ggtgctacag agttcttgaa gtggtggcct aactacggct
     5041 acactagaag aacagtattt ggtatctgcg ctctgctgaa gccagttacc ttcggaaaaa
     5101 gagttggtag ctcttgatcc ggcaaacaaa ccaccgctgg tagcggtttt tttgtttgca
     5161 agcagcagat tacgcgcaga aaaaaaggat ctcaagaaga tcctttgatc ttttctacgg
     5221 gGATTATCAA AAAGGATCTT CACCTAGATC CTTTTAAATT AAAAATGAAG TTTTAAATCA
     5281 ATCTAAAGTA TATATGAGTA AACTTGGTCT GACAGTTACC AATGCTTAAT CAGTGAGGCA
     5341 CCTATCTCAG CGATCTGTCT ATTTCGTTCA TCCATAGTTG CCTGACTCCC CGTCGTGTAG
     5401 ATAACTACGA TACGGGAGGG CTTACCATCT GGCCCCAGTG CTGCAATGAT ACCGCGgctC
     5461 CCACGCTCAC CGGCTCCAGA TTTATCAGCA ATAAACCAGC CAGCCGGAAG GGCCGAGCGC
     5521 AGAAGTGGTC CTGCAACTTT ATCCGCCTCC ATCCAGTCTA TTAATTGTTG CCGGGAAGCT
     5581 AGAGTAAGTA GTTCGCCAGT TAATAGTTTG CGCAACGTTG TTGCCATTGC TACAGGCATC
     5641 GTGGTGTCAC GCTCGTCGTT TGGTATGGCT TCATTCAGCT CCGGTTCCCA ACGATCAAGG
     5701 CGAGTTACAT GATCCCCCAT GTTGTGCAAA AAAGCGGTTA GCTCCTTCGG TCCTCCGATC
     5761 GTTGTCAGAA GTAAGTTGGC CGCAGTGTTA TCACTCATGG TTATGGCAGC ACTGCATAAT
     5821 TCTCTTACTG TCATGCCATC CGTAAGATGC TTTTCTGTGA CTGGTGAGTA CTCAACCAAG
     5881 TCATTCTGAG AATAGTGTAT GCGGCGACCG AGTTGCTCTT GCCCGGCGTC AATACGGGAT
     5941 AATACCGCGC CACATAGCAG AACTTTAAAA GTGCTCATCA TTGGAAAACG TTCTTCGGGG
     6001 CGAAAACTCT CAAGGATCTT ACCGCTGTTG AGATCCAGTT CGATGTAACC CACTCGTGCA
     6061 CCCAACTGAT CTTCAGCATC TTTTACTTTC ACCAGCGTTT CTGGGTGAGC AAAAACAGGA
     6121 AGGCAAAATG CCGCAAAAAA GGGAATAAGG GCGACACGGA AATGTTGAAT ACTCATACTC
     6181 TTCCTTTTTC AATATTATTG AAGCATTTAT CAGGGTTATT GTCTCATGAG CGGATACATA
     6241 TTTGAATGTA TTTAGAAAAA TAAACAAATA GGGGTTCCGC GCACATTTCC CCGAAAAGTG
     6301 CCACCTGACG TCTAAGAAAC CAaGATCaGC GGCCGCtaca gttgaagtcg gaagtttaca
     6361 tacaGttaag ttggagtcat taaaactcgt ttttcaacta ctccacaaat ttcttgttaa
     6421 caaacaatag ttttggcaag tcagttagga catctacttt gtgcatgaca caagtcattt
     6481 ttccaacaat tgtttacaga cagattattt cacttataat tcactgtatc acaattccag
     6541 tgggtcagaa gtttacatac actaagttcg actcctctgc agaatgcggc gatgtttcgg
     6601 taaggggtcc gctatctagt CTTAAGAGAT CTACGCGTGC TAGCCCGGGC TCGAGCGCAC
     6661 CAGACAGTGA CGTCAGCTGC CAGATCCCAT GGCCGTCATA CTGTGACGTC TTTCAGACAC
     6721 CCCATTGACG TCAATGGGAG AACCCCGGTA CCGGGAGGAT GTCCATATTA GGACATCTAG
     6781 GATGTCCATA TTAGGACATC TAGGATGTCC ATATTAGGAC ATCTCCCGGG GAGCTCGCTA
     6841 GCGGAGGAAA AACTGTTTCA TACAGAAGGC GTGGAGGAAA AACTGTTTCA TACAGAAGGC
     6901 GTGGAGGAAA AACTGTTTCA TACAGAAGGC GTAGATCTAG ACTCTAGAGG GTATATAATG
     6961 GAAGCTCGAA TTCACCATGA ctagcgccac catgtcaagc tcttcctggc tccttctcag
     7021 ccttgttgct gtaactgctg ctcagtccac cattgaggaa caggccaaga catttttgga
     7081 caagtttaac cacgaagccg aagacctgtt ctatcaaagt tcacttgctt cttggaatta
     7141 taacaccaat attactgaag agaatgtcca aaacatgaat aatgctgggg acaaatggtc
     7201 tgccttttta aaggaacagt ccacacttgc ccaaatgtat ccactacaag aaattcagaa
     7261 tctcacagtc aagcttcagc tgcaggctct tcagcaaaat gggtcttcag tgctctcaga
     7321 agacaagagc aaacggttga acacaattct aaatacaatg agcaccatct acagtactgg
     7381 aaaagtttgt aacccagata atccacaaga atgcttatta cttgaaccag gtttgaatga
     7441 aataatggca aacagtttag actacaatga gaggctctgg gcttgggaaa gctggagatc
     7501 tgaggtcggc aagcagctga ggccattata tgaagagtat gtggtcttga aaaatgagat
     7561 ggcaagagca aatcattatg aggactatgg ggattattgg agaggagact atgaagtaaa
     7621 tggggtagat ggctatgact acagccgcgg ccagttgatt gaagatgtgg aacatacctt
     7681 tgaagagatt aaaccattat atgaacatct tcatgcctat gtgagggcaa agttgatgaa
     7741 tgcctatcct tcctatatca gtccaattgg atgcctccct gctcatttgc ttggtgatat
     7801 gtggggtaga ttttggacaa atctgtactc tttgacagtt ccctttggac agaaaccaaa
     7861 catagatgtt actgatgcaa tggtggacca ggcctgggat gcacagagaa tattcaagga
     7921 ggccgagaag ttctttgtat ctgttggtct tcctaatatg actcaaggat tctgggaaaa
     7981 ttccatgcta acggacccag gaaatgttca gaaagcagtc tgccatccca cagcttggga
     8041 cctggggaag ggcgacttca ggattcttat gtgcacaaag gtgacaatgg acgacttcct
     8101 gacagctcat catgagatgg ggcatatcca gtatgatatg gcatatgctg cacaaccttt
     8161 tctgctaaga aatggagcta atgaaggatt ccatgaagct gttggggaaa tcatgtcact
     8221 ttctgcagcc acacctaagc atttaaaatc cattggtctt ctgtcacccg attttcaaga
     8281 agacaatgaa acagaaataa acttcctgct caaacaagca ctcacgattg ttgggactct
     8341 gccatttact tacatgttag agaagtggag gtggatggtc tttaaagggg aaattcccaa
     8401 agaccagtgg atgaaaaagt ggtgggagat gaagcgagag atagttgggg tggtggaacc
     8461 tgtgccccat gatgaaacat actgtgaccc cgcatctctg ttccatgttt ctaatgatta
     8521 ctcattcatt cgatattaca caaggaccct ttaccaattc cagtttcaag aagcactttg
     8581 tcaagcagct aaacatgaag gccctctgca caaatgtgac atctcaaact ctacagaagc
     8641 tggacagaaa ctgttcaata tgctgaggct tggaaaatca gaaccctgga ccctagcatt
     8701 ggaaaatgtt gtaggagcaa agaacatgaa tgtaaggcca ctgctcaact actttgagcc
     8761 cttatttacc tggctgaaag accagaacaa gaattctttt gtgggatgga gtaccgactg
     8821 gagtccatat gcagacggat ccgacaaaac tcacacatgc ccaccgtgcc cagcacctga
     8881 actcctgggg ggaccgtcag tcttcctctt ccccccaaaa cccaaggaca ccctcatgat
     8941 ctcccggacc cctgaggtca catgcgtggt ggtggacgtg agccacgaag accctgaggt
     9001 caagttcaac tggtacgtgg acggcgtgga ggtgcataat gccaagacaa agccgcggga
     9061 ggagcagtac aacagcacgt accgtgtggt cagcgtcctc accgtcctgc accaggactg
     9121 gctgaatggc aaggagtaca agtgcaaggt ctccaacaaa gccctcccag cccccatcga
     9181 gaaaaccatc tccaaagcca aagggcagcc ccgagaacca caggtgtaca ccctgccccc
     9241 atcccgggag gagatgacca agaaccaggt cagcctgacc tgcctggtca aaggcttcta
     9301 tcccagcgac atcgccgtgg agtgggagag caatgggcag ccggagaaca actacaagac
     9361 cacgcctccc gtgctggact ccgacggctc cttcttcctc tacagcaagc tcaccgtgga
     9421 caagagcagg tggcagcagg ggaacgtctt ctcatgctcc gtgatgcacg aggctctgca
     9481 caaccactac acgcagaaga gcctctccct gtctccgggt aaaACCGGTC ACATGGGCAG
     9541 CGGCGCCACC AACTTCAGCC TGCTGAAGCA GGCCGGCGAC GTGGAGGAGA ACCCCGGCCC
     9601 CGACGTGCCC CCCTGCCAGA GCCAGAGAAG CAGAGACACC AGTATGCTGC TGCTGCTGCT
     9661 GCTGCTGGGC CTGAGACTGC AGCTGAG
//
