# Supplementary material for: A synthetic angiotensin II/ACE2-based hormone shunt controlling experimental hypertension
Source: Nat Commun. 2026 Apr 11;17:5116. doi: 10.1038/s41467-026-71796-z (PMC13247273; doi:10.1038/s41467-026-71796-z)
Supplement: Supplementary file 7 — Source data [file 41467_2026_71796_MOESM7_ESM.xlsx]

## Sheet: Sheet1
1	a	Schematic		1b	NIH/3T3			MDCK			COS-7			HEK-293			hMSC			HepG2				1c	PNFAT			PCRE			PNFκB			PCSN
	b	Data		AT-II (-)	0.02315	0.02385	0.02354	0.0658	0.0983	0.0913	0.917	0.6361	0.9631	0.4915	0.557	0.529	0.0238	0.0233	0.0278	0.06775	0.0779	0.06992		0	2.021	1.55	1.74	1.181	6.834	3.454	0.952	0.632	0.784	0.101	0.349	0.254
	c	Data		AT-II (+)	0.09783	0.07905	0.08295	0.1688	0.2033	0.1543	1.2404	1.4402	1.349	5.8903	5.2226	5.1126	0.4124	0.3739	0.3754	0.27489	0.27209	0.26608		e-7	1.58	2.151	1.86	11.716	11.515	11.816	12.885	13.846	13.456	13.138	14.427	13.985
																								e-6	2.021	1.55	1.942	14.118	13.195	13.425	16.026	14.097	14.215	18.006	16.327	16.786
2	a	Schematic
	b	Data		2b	Ang-II			Ang-A			Ang-III			Ang-IV			Ang-(1-9)			Ang-(1-7)			Ang-(1-5)			Ala			Control				2c	2.5										5
	c	Data			0.54627	0.691206	0.516768	0.414577	0.386575	0.301737	0.27884	0.240335	0.180172	0.0823115	0.0437833	0.0616723	0.0491364	0.0758584	0.0191396	0.0753257	0.111643	0.0401992	0.0629422	0.0510557	0.0465655	0.0697452	0.0444901	0.0596031	0.0685739	0.0226459	0.0665302		AT-II (-)	0.1962	0.20945	0.20889	0.19319							0.20423	0.17714	0.20338	0.18948
	d	Data																															AT-II (+)	0.40853	0.44252	0.38749	0.37184	0.44952						0.7481	0.75964	0.68722	0.69415	0.62514
	e	Data
	f	Data
	g	Data
3	a	Schematic
	b	Data		3b	Transient				Stable					3c	Passage	0 Ang-II			Ang-II [10-6 M]				3d	[AT-II] (M)	Polyclonal						Transient						Monoclonal							3e	[AT-II] (M)	ACE2 (ng/mL)
	c	Data			0.614	0.705	0.2		2.908	2.377	1.939				10	3.75754	3.98644	3.33167	95.2682	94.4308	105.828			1e-05							1.04373	0.902234	1.05424												1e-06	1.6945	1.54927	1.47436	1.44036
	d	Data			3.87	4.44	4.158		84.557	95.924	104.215				20	4.32632	4.62855	2.81624	105.994	106.433	85.674			1e-06	1.05876	1.04364	0.897604				0.787365	0.603498	0.895239				1.06468	1.00466	0.930653						1e-07	1.48539	1.50163	1.32712	1.43635
	e	Data													30	4.91026	4.66476	3.58412	90.9997	109.156	96.0633			1e-07	0.986983	0.903327	0.924787				0.507411	0.507889	0.408952				0.968142	0.832518	0.952577						1e-08	1.31233	1.3257	1.19495	1.23179
	f	Data																						1e-08	0.937055	0.746229	0.899944				0.151294	0.155316	0.169584				0.83036	0.859464	0.89033						1e-09	0.945855	0.963071	0.869255	0.921314
																								1e-09	0.55084	0.571688	0.65254				0.126764	0.114206	0.106795				0.656248	0.607988	0.634765						1e-10	0.268394	0.233758	0.178898	0.192233
4	a	Data																						1e-10	0.314365	0.304341	0.291535				0.0606163	0.0503698	0.0391063				0.287063	0.312592	0.311681						1e-11	0.087522	0.074055	0.061325	0.054467
	b	Data																						1e-11	0.0851313	0.0892208	0.0940797										0.0926505	0.0984141	0.115213
																								1e-20	0.0240502	0.0191875	0.00929403										0.0615051	0.0617181	0.0595521
5	a	Schematic																																											1e-14	0.085043	0.097884	0.046925	0.075375
	b	Data																																											0	0.104073	0.097306	0.087331	0.074432
	c	Data
	d	Data		4a	Negative control						AT-II [10-8 M]						Atenolol						Chlorthalidone						Enalapril						Ivermectin						Nifedipine						Valsartan
	e	Data			0.00691	0.000358	0.001482	0.008507	0.006439	0.005003	0.575277	0.646145	0.355354	0.581541	0.369538	0.503256
	f	Data
																	0.373451	0.492032	0.525672				0.324289	0.392943	0.504758				0.395281	0.485333	0.399029				0.346957	0.375758	0.46662				0.503757	0.519346	0.58468				0.002863	0.012288	0.009187
6	a	Data															0.28871	0.395749	0.51405				0.020676	0.013597	0.026655				0.44836	0.441596	0.554808				0.063521	0.043	0.067196				0.247153	0.249881	0.468825				0.000446	0.006586	0.012615
	b	Data
	c	Data
	d	Data
	e	Data
	f	Data		5b	Days	Hypertensive, untreated						Hypertensive, treated						Wildtype, treated						Wildtype, untreated							5c		Control +			Control -			Valsartan (25 mg/kg)				5d						5e
	g	Data			1	116.1	107.2	118.7	122.7	110.7		99.5	101.7	111.7	110.4	122	123	110.7	123	99.7	121.5			107.9	94.8	111.3	116.7																	144.3	99.3	110.3	118.3
	h	Data			2	118.6	94.4	114	116.2	125.4	116.6	117.2	95.6	114.2	119	101	119	99	101.2	106.4	137.3			115.5	107.8	114.8	109.6					1	138.4	140.5		105.298	101.096		154.999	154.736	95.1954			125.7	110.7	92	101.7
					3	130	110	120	123.7	125.7	128	141.3	108.7	120	145.3	108.7	110.3	138.3	92.3	95	119.7			119	110.5	90	131.3					2	136.029	141.862		94.659	99.0396		151.517	139.18	120.943			133.3	108.7	104	116.3
7	a	Data			4	145	105	137	147	148.5	142	143.3	143.7	153	163.3	132	129	90.7	97	136	115			96.3	96	126	116.3					3	143.27	151.618		109.678	114.274		149.807	144.046	91.1724			142.3	115.7	120.7	106.3
	b	Data			5	144.3	125.7	133.3	142.3	144	173	99.3	110.7	108.7	115.7	103.7	114.7	110.3	92	104	120.7			118.3	101.7	116.3	106.3					4	132.609	150.793		110.713	115.954		104.314		98.7155			144	103.7	110.3	103.3
	c	Data			6	153.5	164.3	140.3	130.3	140.3		106	97	121.3	139.5	73		110.3	92	104	120.7			103.3	111.7	99	114.7																	173	114.7	92	111.7
	d	Data			7	153.5	164.3	140.3	126.5	130.8		119	104.2	127.5	129.5	97		115.5	128	104.8	126			105.5	103	113.8	123																	153.5	106	104	99
	e	Data			8	138.6	132.4	146.3	130.7			121	103	111.8	96			130.5	113.2	104.5	107			99	109.7	106.8	108.8																	164.3	97	120.7	114.7
	f	Data			9	122.7	131.3	144.8				107.7	104.4	116	88	90.8		105.8	103.3	110.3				108.5	104.7	109.2	104.3																	140.3	121.3	115.5	105.5
					10	132	160.3	133.8	123.2			118.5	112.5	117.8	104.8	102.5	104	114.5	103.6	95.8	118.7			93.8	109	122.7	102.6																	130.3	N/A	128	103
S1	a	Image																																										140.3	119	104.8	113.8
	b	Image																																										153.5	104.2	126	123
																																												164.3	127.5	130.5	99
S2	a	Schematic																																										140.3	129.5	113.2	109.7
	b	Schematic																																										126.5	97	104.5	106.8
	c	Data																																										130.8	96	107	108.8
																																												138.6	107.7	105.8	108.5
S3	a	Data																																										132.4	104.4	103.3	104.7
	b	Data																																										146.3	116	110.3	109.2
																																												130.7	88	114.5	104.3
S4	a	Data																																										131.3	117.8	103.6	93.8
	b	Data																																										144.8	104.8	95.8	109
																																												132	102.5	118.7	122.7
S5	a	Data																																										160.3	104	109	102.6
	b	Data
	c	Data		6a	Day	(-/-)				(-/+)				(+/-)				(+/+)					6b	(-/-)	(-/+)	(+/-)	(+/+)		6c	Day	(-/-)			(-/+)			(+/-)			(+/+)				6d	(-/-)	(-/+)	(+/-)	(+/+)
					4	1612	241	1517	1347	1222	1082	1297	1412	1152	1252	1077	1072	1212	1057	1457	1442			9112	7915	5768	4323			4	0.0396282	0	0	0.116046	0	0	0.139208	0	0	0.052532	0	0			5.36423	8.6157	10.9908	9.18533
S6	a	FACS			10	1792	1727	1627	1430	1782	1387	1702	1492	852	1258	837	1001	932	802	1195	1046			9152	6774	4012	7435			10	0	0.0212402	0.126017	0.00283027	0.128627	0.0370027	0.441226	0.141671	0.155462	0.0506647	0.103332	0.475019			6.14236	6.71342	7.82588	4.2294
					13	2317	2332	2872	2662	2582	2537	3162	1842	1427	1867	1319	1397	1822	2087	1390	1250			9132	13177	4303	5578			13	0.00283027	0	0.0972752	0.071099	0.0920435	0.0763378	0.63807	0.380925	0.315572	0.0264962	0.188537	0.737186			3.35798	4.78222	6.97315	8.541
S7	a	FACS			17	4603	4528	4958	3507	4143	4238	3342	3187	2322	2202	2182	2147	2432	2892	2592	3422			8541	7655	6604	4908			17	0.0553717	0.0238684	0.0553717	0.0841927	0.165123	0.0182367	0.694239	0.38681	0.333846	0.00769962	0.0103332	0.159914			6.19631	3.18502	4.83865	6.38465
					20	6039	6573	5997	6219	6333	6846	6019		2842	2382	2467	2847	5768	4833	4238	5016									20	0	0.112959	0	0.105119	0	0.00243377	0.570329	0.336455	0.306782	0.071099	0.165123	0.165123
					24	7995	7892	7540	8268	8092	6546	7248	8690	3492	3377	3567	3064	3757	3607	4190	4672									24	0.0920435	0	0.136455	0.0998903	0	0	0.53807	0.402793	0.328627	0.128627	0.408093	0.204127
				7a	1	2	3	4		7b	1	2	3	4		7c	1	2	3	4		7d	1	2	3	4		7e	1	2	3	4		7f	1			2			3			4
					132	170	119	135			70	57	59	75			8.5211	5.2791	5.608	3.3412			1.2644	1.3082	1.2913	1.2795			2.2941	0.8269	0.7723	1.6356			0.456475	0.568289	0.496232	0.203131	0.271558	0.216598	0.225042	0.203131	0.273842	0.466077	0.623466	0.446896
																													2.6778	0.93	0.918	1.9029			0.038628	0.053051	0.160825	0.284714	0.21435	0.228989	0.251629	0.188599	0.242556	0.204251	0.151434	0.111945
																													3.3579	0.8544	0.8397	1.5494
				S2c		Standard			Booster
					control	0.05595	0.05015	0.06131	20.5241	17.0356	17.9088
					10-6	0.72204	0.64128	0.6982	59.8216	65.3889	73.259
				S3a	t	stACE2 - inhibitor			stACE2 + inhibitor			WT - inhibitor			WT + inhibitor				S3b	stACE2 - MLN4760	stACE2 + MLN4760	WT - MLN4760
					0	5247	5049	5220	4218	4478	4323	4157	3998	4247	5708	5900	5407			0.727957	0.225136	0.00115962
					30.015	5817	5623	5717	4269	4473	4296	4228	4192	4327	5697	5921	5453			0.706627	0.139556	0.00149501
					60.03	6428	6179	6332	4315	4444	4259	4274	4640	4411	5711	5914	5437			0.625441	0.19774	0.00719756
					90.05	7049	6764	6942	4323	4430	4262	4353	4790	4480	5731	5903	5458			0.693078	0.155912	0.00527068
					120.064	7661	7361	7518	4372	4406	4224	4421	4836	4554	5723	5917	5444
					150.076	8296	7936	8133	4387	4416	4236	4472	4853	4639	5752	5900	5471
					180.095	8948	8529	8732	4408	4389	4218	4555	4951	4706	5802	5923	5463
					210.11	9586	9179	9422	4453	4384	4234	4642	5056	4817	5811	5949	5476
					240.117	10293	9748	10022	4465	4389	4220	4707	5077	4853	5821	5931	5446
					270.134	10916	10394	10635	4480	4369	4216	4793	5165	4961	5845	5920	5447
					300.155	11605	11005	11270	4495	4350	4217	4859	5233	5043	5809	5895	5470
					330.17	12319	11687	11949	4509	4356	4206	4938	5324	5145	5835	5878	5450
				S4a	Days	Hypertensive, untreated						Hypertensive, treated						Wildtype, treated						Wildtype, untreated							S4b	MAP-Days	Hypertensive, untreated						Hypertensive, treated						Wildtype, treated
					1	69	50	51.9	52.8	51.3		44.8	46.4	38.9	56.2	78	51.5	43.3	37.3	58	37			52.2	50	58.7	52.3					1	84.7	69.0667	74.1667	76.1	71.1		63.0333	64.8333	63.1667	74.2667	92.6667	75.3333	65.7667	65.8667	71.9	65.1667
					2	44	47.8	60	42	73	50.4	53.2	44	58	37	50.5	36	47	36.3	40	50			38	37	48.8	38					2	68.8667	63.3333	78	66.7333	90.4667	72.4667	74.5333	61.2	76.7333	64.3333	67.3333	63.6667	64.3333	57.9333	62.1333	79.1
					3	38	38	38	37	36.3	76.7	53	38	42	45	58.5	44.5	69	39.7	38	50.7			38	45	47.5	75					3	68.6667	62	65.3333	65.9	66.1	93.8	82.4333	61.5667	68	78.4333	75.2333	66.4333	92.1	57.2333	57	73.7
					4	38	63	54.7	72.5	70.5	75.7	117.3	78	55.7	53.7	51.5	38	38	45	37.7	53.3			38	51.5	66	40					4	73.6667	77	82.1333	97.3333	96.5	97.8	125.967	99.9	88.1333	90.2333	78.3333	68.3333	55.5667	62.3333	70.4667	73.8667
					5	68	52	69.7	102.5	34	101	38	54	38	38	37.7	53.3	52	34	39.5	57.5			38	37.5	38	38					5	93.4333	76.5667	90.9	115.767	70.6667	125	58.4333	72.9	61.5667	63.9	59.7	73.7667	71.4333	53.3333	61	78.5667
					6	65	58	72.5	60	42		38	34	52	40	38		52	34	39.5	57.5			38	37.3	33.7	38					6	94.5	93.4333	95.1	83.4333	74.7667		60.6667	55	75.1	73.1667	49.6667		71.4333	53.3333	61	78.5667
					7	65	58	72.5	47.5	64.5		38	38	38	41	36		35	38	56.8	49			50.7	40.8	38	37.4					7	94.5	93.4333	95.1	73.8333	86.6		65	60.0667	67.8333	70.5	56.3333		61.8333	68	72.8	74.6667
					8	74.2	67	54	56			36.3	38	44.7	38			50.8	44.3	43	45			40.6	37.2	40.8	41.7					8	95.6667	88.8	84.7667	80.9			64.5333	59.6667	67.0667	57.3333			77.3667	67.2667	63.5	65.6667
					9	81.3	47.3	60				51	38	37.5	38	44		37.7	69.3	35.7				50	39.3	39	38					9	95.1	75.3	88.2667				69.9	60.1333	63.6667	54.6667	59.6		60.4	80.6333	60.5667
					10	58.3	67	62.5	45.3			38	55	45.8	41.4	43.5	42	38	44.5	51.3	50.8			43.3	43	45.7	41.3					10	82.8667	98.1	86.2667	71.2667			64.8333	74.1667	69.8	62.5333	63.1667	62.6667	63.5	64.2	66.1333	73.4333
				S5a		Control +			Control -			Chlorthalidone (7.5 mg/kg)				S5b		Hypertensive, untreated			Wildtype, untreated			Enalapril (3 mg/kg)				S5c		Control +			Control -			Atenolol (15 mg/kg)
					1	138.4	140.5		105.298	101.096		126.977	142.577	99.2184			1	138.4	140.5		105.298	101.096		129.436	129.103	146.79			1	138.4	140.5		105.298	101.096		127.701	137.034	168.28
					2	136.029	141.862		94.659	99.0396		104.69	158.96	144.779			2	136.029	141.862		94.659	99.0396		136.632	133.011				2	136.029	141.862		94.659	99.0396		125.448	129.592	151.718
					3	143.27	151.618		109.678	114.274		111.466	161.747	122.82			3	143.27	151.618		109.678	114.274		113.586	146.207	142.935			3	143.27	151.618		109.678	114.274		111.77	171.9	129.346
					4	132.609	150.793		110.713	115.954		128.874	128.005	138.241			4	132.609	150.793		110.713	115.954		143.27	138.644	122.194			4	132.609	150.793		110.713	115.954		143.471	146.421	145.724
[truncated: 22 more columns]
